# Supplementary material for: Genome-Wide Identification of the Sulfate Transporter Gene Family Reveals That BolSULTR2;1 Regulates Plant Resistance to Alternaria brassicicola Through the Modulation of Glutathione Biosynthesis in Broccoli
Source: Antioxidants (Basel). 2025 Apr 20;14(4):496. doi: 10.3390/antiox14040496 (PMC12024372; doi:10.3390/antiox14040496)
Supplement: Supplementary file 1 [file antioxidants-14-00496-s001.zip]

Archive with 2 entries (2 files):
- Figures S1-S5.pdf
- Supplmentary Tables.xlsx
