# Supplementary material for: Genome-Wide Identification of the Sulfate Transporter Gene Family Reveals That BolSULTR2;1 Regulates Plant Resistance to Alternaria brassicicola Through the Modulation of Glutathione Biosynthesis in Broccoli
Source: Antioxidants (Basel). 2025 Apr 20;14(4):496. doi: 10.3390/antiox14040496 (PMC12024372; doi:10.3390/antiox14040496)
Supplement: Supplementary file 1 [file antioxidants-14-00496-s001.zip › Supplmentary Tables.xlsx]

## Sheet: Table S1
Table S1:The 23 BolSULTR members were identified and named according to the homology with Arabidopsis counterparts
Gene_name	Gene_ID	BRAD_ID	Pfam_id	Domain	AT_ID
BolSULTR1.2b	BolC02g034190.2J	Bol018986	PF00916.22;PF01740.23	Sulfate_transp;STAS	AT3G15990
BolSULTR1;1	BolC02g019620.2J	Bol017150	PF00916.22;PF01740.23	Sulfate_transp;STAS	AT4G02700
BolSULTR1;2a	BolC06g049010.2J	Bol027521	PF00916.22;PF01740.23	Sulfate_transp;STAS	AT5G13550
BolSULTR1;3	BolC05g020480.2J	Bol009719	PF00916.22;PF01740.23	Sulfate_transp;STAS	AT1G22150
BolSULTR2;1a	BolC02g004100.2J	Bol024647	PF00916.22;PF01740.23	Sulfate_transp;STAS	AT3G12520
BolSULTR2;1b	BolC09g062520.2J	Bol024647	PF00916.22;PF01740.23	Sulfate_transp;STAS	AT1G23090
BolSULTR2;1c	BolC09g062540.2J	Bol024647	PF00916.22;PF01740.23	Sulfate_transp;STAS	AT1G77990
BolSULTR2;1d	BolC09g062560.2J	Bol024647	PF00916.22;PF01740.23	Sulfate_transp;STAS	AT4G08620
BolSULTR2;2	BolC06g049000.2J	Bol027522	PF00916.22	Sulfate_transp	AT3G51895
BolSULTR3;1a	BolC07g044940.2J	Bol005001	PF00916.22;PF01740.23;PF01423.24	Sulfate_transp;STAS;LSM	AT5G10180
BolSULTR3;1b	BolC08g036100.2J	Bol025000	PF00916.22;PF01740.23;PF00505.21;PF09011.12	Sulfate_transp;STAS;HMG_box;HMG_box_2	AT5G19600
BolSULTR3;1c	BolC04g040390.2J	Bol009161	PF00916.22;PF01740.23	Sulfate_transp;STAS	AT1G78000
BolSULTR3;2	BolC09g002080.2J	Bol006079	PF00916.22;PF01740.23;PF13466.8	Sulfate_transp;STAS;STAS_2
BolSULTR3;3a	BolC07g020360.2J	Bol012308	PF00916.22;PF01740.23	Sulfate_transp;STAS
BolSULTR3;3b	BolC05g021440.2J	Bol012309	PF00916.22;PF01740.23	Sulfate_transp;STAS
BolSULTR3;4a	BolC05g050200.2J	Bol011207	PF00916.22;PF01740.23	Sulfate_transp;STAS
BolSULTR3;4b	BolC01g046840.2J	Bol034748	PF00916.22;PF01740.23	Sulfate_transp;STAS
BolSULTR3;4c	BolC03g044170.2J	Bol023000	PF00916.22;PF01740.23;PF13466.8	Sulfate_transp;STAS;STAS_2
BolSULTR3;5a	BolC03g010280.2J	Bol034559	PF00916.22;PF01740.23	Sulfate_transp;STAS
BolSULTR3;5b	BolC02g009920.2J	Bol007094	PF00916.22;PF01740.23	Sulfate_transp;STAS
BolSULTR4;1a	BolC03g006540.2J	Bol034242	PF00916.22;PF01740.23;PF13466.8;PF16983.7	Sulfate_transp;STAS;STAS_2;MFS_MOT1
BolSULTR4;1b	BolC09g059530.2J	Bol043426	PF00916.22;PF01740.23;PF13466.8;PF16983.7	Sulfate_transp;STAS;STAS_2;MFS_MOT1
BolSULTR4;2	BolC03g041900.2J	Bol035471	PF00916.22;PF00182.21;PF01740.23;PF00187.21;PF13466.8	Sulfate_transp;Glyco_hydro_19;STAS;Chitin_bind_1;STAS_2

## Sheet: Table S2
Table S2:The BolSULTR gene pairs had a Ka/Ks ratio and duplications type.
Gene pair name		Gene pair ID		Ka	Ks	Ka/Ks	Duplications type
BolSULTR1;2b	BolSULTR1;3	BolC02g034190.2J.m1	BolC05g020480.2J.m1	0.0804	1.0499	0.0766	segmental duplication
BolSULTR1;2b	BolSULTR1;2a	BolC02g034190.2J.m1	BolC06g049010.2J.m1	0.0212	0.3831	0.0553	segmental duplication
BolSULTR1;3	BolSULTR1;2a	BolC05g020480.2J.m1	BolC06g049010.2J.m1	0.0975	0.8952	0.1089	segmental duplication
BolSULTR2;1a	BolSULTR2;1b	BolC02g004100.2J.m1	BolC09g062520.2J.m1	0.0362	0.227	0.1597	segmental duplication
BolSULTR2;1b	BolSULTR2;1c	BolC09g062520.2J.m1	BolC09g062540.2J.m1	0.0264	0.257	0.1029	tandem duplication
BolSULTR2;1b	BolSULTR2;1d	BolC09g062520.2J.m1	BolC09g062560.2J.m1	0.0372	0.327	0.1135	tandem duplication
BolSULTR3;1c	BolSULTR3;1a	BolC04g040390.2J.m1	BolC07g044940.2J.m1	0.0446	0.3143	0.1419	segmental duplication
BolSULTR3;1c	BolSULTR3;1b	BolC04g040390.2J.m1	BolC08g036100.2J.m1	0.0368	0.345	0.1066	segmental duplication
BolSULTR3;3b	BolSULTR3;3a	BolC05g021440.2J.m1	BolC07g020360.2J.m1	0.0166	0.3189	0.0521	segmental duplication
BolSULTR3;4b	BolSULTR3;4a	BolC01g046840.2J.m1	BolC05g050200.2J.m1	0.0338	0.2336	0.1445	segmental duplication
BolSULTR3;4c	BolSULTR3;4a	BolC03g044170.2J.m1	BolC05g050200.2J.m1	0.0354	0.2805	0.1261	segmental duplication
BolSULTR3;4b	BolSULTR3;4c	BolC01g046840.2J.m1	BolC03g044170.2J.m1	0.0311	0.2571	0.121	segmental duplication
BolSULTR3;5b	BolSULTR3;5a	BolC02g009920.2J.m1	BolC03g010280.2J.m1	0.0369	0.316	0.1167	segmental duplication
BolSULTR4;1a	BolSULTR4;1b	BolC03g006540.2J.m1	BolC09g059530.2J.m1	0.0325	0.4276	0.0759	segmental duplication

## Sheet: Table S3
Table S3:The relevant primer sequences .
Gene ID	Gene name	Forward primer(5'-3')	Reverse primer(5'-3')	Product size (bp)
BolC03g045810.2J	Actin-2	TCTCTTCCACACGCCATCCTCC	AAGTCTCCATCTCCTGCTCGTAGTC	181
BolC06g049010.2J	BolSULTR1;2a	AGACTACCAGATCGACGGCAACA	GAGAGGAGTGAGGAAGAGCAGTGT	199
BolC02g004100.2J	BolSULTR2;1a	GCTGTCTGGCGATCTTGTCATCAA	GATTTCTGTCGTTGTGTCAACTTTGAT	167
BolC09g062520.2J	BolSULTR2;1b	AAAGAGTTTTGAATCTCTCTCTCA	CTGTTTTTGAAGAGACTTGAACC	241
BolC09g062540.2J	BolSULTR2;1c	CTTATATATGGAGCGTTACACAT	ATTCCAGCGAAGAAAGTTGTTGTC	205
BolC06g049000.2J	BolSULTR2;2	ACGGTCCACATCTCGGTCAAGT	GCAAGAAGTTAAAGAGCCAGCGATG	176
BolC07g044940.2J	BolSULTR3;1a	CGTCGTCCTCTCCTCCATCATCATA	GCCACTGCTACAACAAGTCCGAT	165
BolC08g036100.2J	BolSULTR3;1b	ACCTCAGCCGTTCTTGAAGTCACT	CGATGGTGATTCCAGCGATGAGAT	200
BolC07g020360.2J	BolSULTR3;3a	CTAATAGGGTTTATGGCGGGAGCAG	GTGGCGAGCAAGAACAGCAAGA	191
BolC05g021440.2J	BolSULTR3;3b	GAGTCTGCTTCTTGCTGTTCTTGCT	CGGCGGATTCAAACCTTCTTGTAGT	188
BolC03g010280.2J	BolSULTR3;5a	TTCTGTTCTCCACGCACTCTTCAC	ATAAGCAACTAGGCAACCGACAAGG	118
BolC03g006540.2J	BolSULTR4;1a	TGAGAGTACACGACGCAGTACAAGT	TGGCAACAATGGCTCCTTCAACAA	164
BolC09g059530.2J	BolSULTR4;1b	CATCACTAGCACCACGACCTTGTT	CCATTGTATGTGTAAGCCTCGGGAT	183
BolC01g016760.2J	Glutathione biosynthetase1(GSH1)	TCTCAAGCAGGAGGAGCATACACT	ACCAGAGGCAAGATAGGCGATCA	267
BolC05g032700.2J	Glutathione biosynthetase2(GSH2)	CGGCTCCTATCTTCAACGAATTGGT	GACTGGTGTAGCTCGGTAACAAGAC	268
BolC04g040870.2J	BolPDS	AGAAACATGGTTCGAAGATGGC	CTGGAGTGGCAAACACATAAGC	213
a:BolC02g004100.2J、b:BolC09g062520.2J、c:BolC09g062540.2J、d:BolC09g062560.2J	silent2;1	TTGGACATATCGCTAAAATCGG	CGAGGATCGCTATCGGAGTATA	315
	silent2;1qPCR	CCGACACTTTTGCAGATACTGATC	GGAGCTCCACCAAGGCAGTAAT	261

## Sheet: Table S4
Table S4: RNA-seq datasets of Brassica from the GSE42891 (GEO database) .q0, q1, q2, q3, q4, q5 and q6 are represent the samples of Bol-Bud, Bol-Callus, Bol-Flower, Bol-Leaf, Bol-Root, Bol-Silique and Bol-Stem, respectively.
Gene_name	Gene_id	tracking_id	q0_FPKM	q0_conf_lo	q0_conf_hi	q1_FPKM	q1_conf_lo	q1_conf_hi	q2_FPKM	q2_conf_lo	q2_conf_hi	q3_FPKM	q3_conf_lo	q3_conf_hi	q4_FPKM	q4_conf_lo	q4_conf_hi	q5_FPKM	q5_conf_lo	q5_conf_hi	q6_FPKM	q6_conf_lo	q6_conf_hi
BolSULTR3;1a	BolC07g044940.2J	Bol005001	10.4747	9.2466	11.7028	2.81068	2.14355	3.47781	3.20009	2.52546	3.87473	6.66511	5.69031	7.63991	4.45538	3.65517	5.25559	5.96364	5.04343	6.88385	3.53178	2.81825	4.2453
BolSULTR3;1c	BolC04g040390.2J	Bol009161	0.152056	0	0.367095	0	0	0	0	0	0	0	0	0	0	0	0	0.0749768	0	0.22493	0	0	0
BolSULTR3;1b	BolC08g036100.2J	Bol025000	3.22189	2.53105	3.91274	13.7662	12.2686	15.2638	14.1937	12.7526	15.6349	0.330029	0.11001	0.550049	0	0	0	58.8359	55.9041	61.7676	3.1516	2.46792	3.83527
BolSULTR3;2	BolC09g002080.2J	Bol006079	4.836	3.98443	5.68757	0.494747	0.209104	0.780389	1.8886	1.35968	2.41751	9.98543	8.76778	11.2031	0.898096	0.53145	1.26474	3.47519	2.75832	4.19207	0.225199	0.0413249	0.409074
BolSULTR3;5a	BolC03g010280.2J	Bol034559	1.64743	1.14497	2.14989	11.9242	10.5066	13.3418	0.416297	0.16526	0.667333	3.67983	2.93257	4.42709	2.37107	1.76882	2.97332	0.56674	0.274077	0.859403	0.383581	0.140983	0.62618
BolSULTR3;4a	BolC05g050200.2J	Bol011207	0.290041	0.0707907	0.509292	0.501256	0.198987	0.803525	0.0409293	0	0.122788	0.164112	0	0.328224	1.15807	0.720361	1.59578	1.3893	0.912773	1.86582	0.165936	0	0.331873
BolSULTR3;4b	BolC01g046840.2J	Bol034748	0.494181	0.220059	0.768303	2.04854	1.46324	2.63383	0.413055	0.163973	0.662136	0.376409	0.138347	0.614471	2.20082	1.62286	2.77879	2.5867	1.9639	3.2095	7.38352	6.32331	8.44374
BolSULTR3;4c	BolC03g044170.2J	Bol023000	0.156442	0	0.337085	0.974957	0.502034	1.44788	1.39081	0.855487	1.92613	0	0	0	0.884903	0.455662	1.31414	0.257132	0.0271462	0.487118	2.7149	1.96193	3.46788
BolSULTR2;1a	BolC02g004100.2J	Bol024647	0.660783	0.319556	1.00201	5.32924	4.313	6.34549	0.913818	0.514995	1.31264	0.13086	0	0.281964	0	0	0	1.3033	0.8274	1.77919	7.1009	5.98164	8.22015
BolSULTR2;2	BolC06g049000.2J	Bol027522	1.5649	1.08196	2.04783	2.08983	1.50456	2.6751	10.7103	9.4546	11.966	0.627196	0.322961	0.93143	0.0371921	0	0.111576	7.05492	6.03663	8.07321	0.410344	0.162897	0.657791
BolSULTR1;1	BolC02g019620.2J	Bol017150	0	0	0	2.8007	1.86713	3.73426	0	0	0	0	0	0	0.564889	0.165452	0.964326	0	0	0	0	0	0
BolSULTR1;3	BolC05g020480.2J	Bol009719	0	0	0	0	0	0	0	0	0	0	0	0	0	0	0	0	0	0	0	0	0
BolSULTR1.2b	BolC02g034190.2J	Bol018986	3.77473	3.02353	4.52593	9.65911	8.39893	10.9193	8.19577	7.09564	9.2959	0	0	0	0.111918	0	0.24115	0.0368569	0	0.110571	0	0	0
BolSULTR1;2a	BolC06g049010.2J	Bol027521	3.30089	2.45562	4.14616	4.34439	3.32745	5.36134	5.23841	4.18009	6.29673	0.214328	2.78e-17	0.428656	0.918258	0.472837	1.36368	0.160095	0	0.344956	0.0541777	0	0.162533
BolSULTR4;2	BolC03g041900.2J	Bol035471	1.31172	0.886143	1.7373	5.77041	4.83433	6.70649	1.02294	0.649418	1.39647	1.16213	0.763523	1.56074	0.241197	0.0588691	0.423524	1.49784	1.04622	1.94946	0.656646	0.355356	0.957936
BolSULTR4;1a	BolC03g006540.2J	Bol034242	5.81909	4.91306	6.72512	12.5667	11.1704	13.963	3.65791	2.94396	4.37186	3.80641	3.07724	4.53559	0.633664	0.334952	0.932376	10.1557	8.96704	11.3443	4.0959	3.33531	4.85648
BolSULTR4;1b	BolC09g059530.2J	Bol043426	7.20895	6.20196	8.21594	8.85633	7.68584	10.0268	7.50316	6.48211	8.52421	5.43201	4.56219	6.30183	4.56327	3.76282	5.36372	6.27699	5.34386	7.21012	6.05572	5.13223	6.97921
BolSULTR3;5b	BolC02g009920.2J	Bol007094	0.899129	0.418524	1.37973	267.27	258.58	275.959	0.0634405	0	0.190321	1.71702	1.05614	2.3779	12.9497	11.1274	14.772	0.760028	0.321226	1.19883	1.02881	0.514403	1.54321
BolSULTR3;3a	BolC07g020360.2J	Bol012308	4.97777	3.8045	6.15105	3.68738	2.62839	4.74637	19.4635	17.1576	21.7693	9.07053	7.49453	10.6465	0.414065	0.0759824	0.752148	7.22709	5.82317	8.631	2.76874	1.89319	3.64429
BolSULTR3;3b	BolC05g021440.2J	Bol012309	9.45691	7.05485	11.859	6.3745	4.30634	8.44266	24.5594	20.7121	28.4067	14.3483	11.4041	17.2925	1.06579	0.260128	1.87145	3.45971	2.01691	4.90251	2.59613	1.33682	3.85543

## Sheet: Table S5
Table S5: RNA-seq data of BolSULTR genes from leaves at five time points under Alternaria brassicicola stress in broccoli susceptible cultivar '41-3'
Gene_name	Transcript_id	Cont_1	Cont_2	Cont_3	Abr1_1	Abr1_2	Abr1_3	Abr3_1	Abr3_2	Abr3_3	Abr5_1	Abr5_2	Abr5_3	Abr7_1	Abr7_2	Abr7_3
BolSULTR1;1	BolC02g019620.2J	0	0	0	0	0	0	0	0	0	0	0	0	0.03	0	0
BolSULTR1;2a	BolC06g049010.2J	0.09	0.54	0.5	0.42	1.55	0.92	0	0.89	0.61	0.68	1.19	0	0	0.15	0.26
BolSULTR1;2b	BolC02g034190.2J	0	0	0	0	0	0	0.03	0.1	0	0	0	0	0	0	0
BolSULTR1;3	BolC05g020480.2J	0	0	0	0	0	0	0	0	0	0	0	0	0	0	0
BolSULTR2;1a	BolC02g004100.2J	26.7	30.24	28.39	6.18	3.98	6.16	5.83	4.44	3.97	7.49	8.35	6.96	9.63	14.01	7.01
BolSULTR2;1b	BolC09g062520.2J	0	0.75	0	0	0	0.1	0	2.34	1.29	0	0	0	0	0	0
BolSULTR2;1c	BolC09g062540.2J	0	0	0	0	0	0	0	0	0	0	0	0	0	0	0
BolSULTR2;1d	BolC09g062560.2J	0	0	0	0.1	0	0	0	0	0	0	0	0	0	0	0
BolSULTR2;2	BolC06g049000.2J	0	0	0	0	0	0	0	0	0	0	0	0	0	0	0
BolSULTR3;1a	BolC07g044940.2J	0.97	1.17	1.04	0.21	0.13	0.05	0.37	0.32	0.57	1.59	0.23	0.38	0.18	1.88	0.28
BolSULTR3;1b	BolC08g036100.2J	5.57	5.83	6.44	1.44	0.59	1.35	1.11	1.02	1.83	2.26	1.58	25.16	9.58	4.82	51.99
BolSULTR3;1c	BolC04g040390.2J	0	0	0	0	0	0	0	0	0	0	0	0	0	0	0
BolSULTR3;2	BolC09g002080.2J	0	0	0	0	0	0	0	0	0	0	0	0.03	0.03	0	0
BolSULTR3;3a	BolC07g020360.2J	0	0	0.12	0.09	0	0.1	0	0	0.1	0	0	0	0	0	0
BolSULTR3;3b	BolC05g021440.2J	4.48	4.63	3.3	1.97	0.92	1.41	2.57	3.58	2.06	4.91	5.44	3.96	3.14	4.78	3.25
BolSULTR3;4a	BolC05g050200.2J	0.05	0.16	0.03	0	0.06	0.05	0.27	0	0.12	0	0.67	0.44	0.48	0.06	0.25
BolSULTR3;4b	BolC01g046840.2J	1.67	1.92	1.27	0.26	0.12	0.16	0.75	0.93	0.93	1.38	1.43	0.78	1.1	2.87	1.84
BolSULTR3;4c	BolC03g044170.2J	1.01	1.27	1.51	0.26	0.19	0.36	0.06	0.13	0.23	0.31	0.29	0.41	0.21	0.63	0.09
BolSULTR3;5a	BolC03g010280.2J	0.93	0.77	2.51	0.71	1.3	3.17	0.69	1.38	0.15	2.06	1.38	2.21	2.08	2.06	0.49
BolSULTR3;5b	BolC02g009920.2J	0.88	1.32	4.82	0.38	0.2	0.77	1.93	0.82	0.94	0.8	1.31	0.78	1.57	1.83	0.65
BolSULTR4;1a	BolC03g006540.2J	0	0	0	3.71	1.19	4.25	3.03	0	0	0	0	1.55	0	0	1.49
BolSULTR4;1b	BolC09g059530.2J	2.56	5.26	3.75	3.25	3.22	3.06	2.97	3.93	3.33	3.8	6.14	6.84	3.73	4.99	3.8
BolSULTR4;2	BolC03g041900.2J	0.36	0.1	0.7	0	0	0	0	0	0	0.14	0	0	0.13	0	0.04

## Sheet: Table S6
Table S6: Browse interactions in tabular form(lists only one-way edges: A-B)
#node1	node2	neighborhood_on_chromosome	gene_fusion	phylogenetic_cooccurrence	homology	coexpression	experimentally_determined_interaction	database_annotated	automated_textmining	combined_score
APS3	SULTR2;1	0	0	0	0	0.172	0	0	0.9	0.914
APS3	SULTR3;5	0	0	0	0	0.12	0	0	0.436	0.483
APS3	SULTR4;2	0	0	0	0	0.18	0	0	0.512	0.583
APS3	SULTR4;1	0	0	0	0	0.196	0	0	0.515	0.594
APS3	SULTR2;2	0	0	0	0	0.12	0	0	0.568	0.603
APS3	SULTR1;2	0	0	0	0	0.125	0	0	0.652	0.683
APS3	SULTR1;1	0	0	0	0	0.12	0	0	0.754	0.774
APS3	APS4	0	0	0.051	0.979	0	0	0.9	0.06	0.903
APS3	SIR	0.118	0	0	0	0.676	0	0.244	0.738	0.936
APS4	SULTR2;1	0	0	0	0	0.12	0	0	0.93	0.936
APS4	SULTR2;2	0	0	0	0	0.12	0	0	0.6	0.633
APS4	SULTR4;2	0	0	0	0	0.12	0	0	0.622	0.653
APS4	SULTR3;5	0	0	0	0	0.12	0	0	0.466	0.509
APS4	SULTR4;1	0	0	0	0	0.12	0	0	0.445	0.491
APS4	SIR	0.118	0	0	0	0.631	0	0.244	0.667	0.907
APS4	SULTR1;2	0	0	0	0	0.12	0	0	0.734	0.756
APS4	SULTR1;1	0	0	0	0	0.136	0	0	0.735	0.761
AVT1E	SULTR2;1	0	0	0	0	0	0	0	0.568	0.568
AVT1E	SULTR1;2	0	0	0	0	0	0	0	0.573	0.573
AVT1E	SULTR1;1	0	0	0	0	0	0	0	0.6	0.6
LHCB5	SULTR3;2	0	0	0	0	0.253	0.511	0	0	0.619
LHCB5	SULTR2;1	0	0	0	0	0.294	0.511	0	0	0.64
LHCB5	psaI	0	0	0	0	0.078	0	0.54	0	0.557
LHCB5	SULTR2;2	0	0	0	0	0.269	0.511	0	0	0.627
LHCB5	SULTR4;2	0	0	0	0	0.253	0.511	0	0	0.619
LHCB5	PSAO	0	0	0	0	0.778	0	0.72	0.263	0.95
LHCB5	SULTR3;5	0	0	0	0	0.253	0.511	0	0	0.619
LHCB5	SULTR1;3	0	0	0	0	0.253	0.511	0	0	0.619
LHCB5	SULTR4;1	0	0	0	0	0.253	0.511	0	0	0.619
LHCB5	SULTR3;4	0	0	0	0	0.253	0.511	0	0	0.619
LHCB5	SULTR1;2	0	0	0	0	0.253	0.511	0	0	0.619
LHCB5	PSAG	0	0	0	0	0.685	0.348	0.9	0.785	0.994
LHCB5	SULTR1;1	0	0	0	0	0.253	0.511	0	0	0.619
LHCB5	SULTR3;1	0	0	0	0	0.276	0.511	0	0	0.631
LHCB5	SULTR3;3	0	0	0	0	0.277	0.511	0	0	0.631
LSU1	SULTR4;2	0	0	0	0	0.41	0	0	0.79	0.87
LSU1	SULTR1;3	0	0	0	0	0.05	0	0	0.432	0.437
LSU1	SULTR4;1	0	0	0	0	0.266	0	0	0.28	0.448
LSU1	SULTR1;2	0	0	0	0	0.175	0	0	0.784	0.814
LSU1	SULTR1;1	0	0	0	0	0.057	0	0	0.631	0.637
PHO1-H1	SULTR2;1	0	0	0	0	0.046	0	0	0.405	0.408
PHO1-H1	SULTR4;2	0	0	0	0	0.052	0	0	0.398	0.404
PHO1-H1	SULTR3;5	0	0	0	0	0.082	0	0	0.4	0.425
PHO1-H1	SULTR1;1	0	0	0	0	0	0	0	0.431	0.431
PHO1-H1	SULTR3;4	0	0	0	0	0.073	0	0	0.653	0.664
PHO1-H1	SULTR1;3	0	0	0	0	0.082	0	0	0.76	0.77
PSAG	SULTR3;2	0	0	0	0	0	0.409	0	0	0.408
PSAG	SULTR2;1	0	0	0	0	0.08	0.409	0	0	0.433
PSAG	psaI	0	0	0	0	0.079	0.996	0.54	0.49	0.999
PSAG	SULTR2;2	0	0	0	0	0.065	0.409	0	0	0.423
PSAG	SULTR4;2	0	0	0	0	0	0.409	0	0	0.408
PSAG	PSAO	0	0	0	0	0.833	0.976	0.9	0.54	0.999
PSAG	SULTR3;5	0	0	0	0	0	0.409	0	0	0.408
PSAG	SULTR1;3	0	0	0	0	0	0.409	0	0	0.408
PSAG	SULTR4;1	0	0	0	0	0	0.409	0	0	0.408
PSAG	SULTR3;4	0	0	0	0	0	0.409	0	0	0.408
PSAG	SULTR1;2	0	0	0	0	0	0.409	0	0	0.408
PSAG	SULTR1;1	0	0	0	0	0	0.409	0	0	0.408
PSAG	SULTR3;1	0	0	0	0	0.069	0.409	0	0	0.426
PSAG	SULTR3;3	0	0	0	0	0.079	0.409	0	0	0.432
PSAO	SULTR3;2	0	0	0	0	0	0.415	0	0	0.414
PSAO	SULTR2;1	0	0	0	0	0.094	0.415	0	0	0.447
PSAO	psaI	0	0	0	0	0.061	0.958	0.54	0.488	0.989
PSAO	SULTR2;2	0	0	0	0	0.069	0.415	0	0	0.432
PSAO	SULTR4;2	0	0	0	0	0	0.415	0	0	0.414
PSAO	SULTR1;1	0	0	0	0	0	0.415	0	0	0.414
PSAO	SULTR1;3	0	0	0	0	0	0.415	0	0	0.414
PSAO	SULTR1;2	0	0	0	0	0	0.415	0	0	0.414
PSAO	SULTR3;5	0	0	0	0	0	0.415	0	0	0.414
PSAO	SULTR4;1	0	0	0	0	0	0.415	0	0	0.414
PSAO	SULTR3;4	0	0	0	0	0	0.415	0	0	0.414
PSAO	SULTR3;1	0	0	0	0	0.071	0.415	0	0	0.433
PSAO	SULTR3;3	0	0	0	0	0.075	0.415	0	0	0.435
SIR	SULTR2;1	0	0	0	0	0.145	0	0	0.679	0.714
SIR	SULTR4;2	0	0	0	0	0.138	0	0	0.753	0.778
SIR	SULTR3;5	0	0	0	0	0.138	0	0	0.481	0.533
SIR	SULTR1;3	0	0	0	0	0.138	0	0	0.481	0.533
SIR	SULTR4;1	0	0	0	0	0.165	0	0	0.788	0.815
SIR	SULTR3;1	0	0	0	0	0.138	0	0	0.479	0.532
SIR	SULTR1;2	0	0	0	0	0.138	0	0	0.811	0.83
SIR	SULTR1;1	0	0	0	0	0.138	0	0	0.812	0.831
SULTR1;1	psaI	0	0	0	0	0	0.412	0	0	0.412
SULTR1;2	psaI	0	0	0	0	0	0.412	0	0	0.412
SULTR1;3	psaI	0	0	0	0	0	0.412	0	0	0.412
SULTR2;1	psaI	0	0	0	0	0	0.412	0	0	0.412
SULTR2;1	SULTR3;5	0	0	0.087	0.907	0.045	0	0	0.428	0.457
SULTR2;2	psaI	0	0	0	0	0	0.412	0	0	0.412
SULTR3;1	psaI	0	0	0	0	0	0.412	0	0	0.412
SULTR3;2	psaI	0	0	0	0	0	0.412	0	0	0.412
SULTR3;3	psaI	0	0	0	0	0	0.412	0	0	0.412
SULTR3;4	psaI	0	0	0	0	0	0.412	0	0	0.412
SULTR3;5	psaI	0	0	0	0	0	0.412	0	0	0.412
SULTR4;1	psaI	0	0	0	0	0	0.412	0	0	0.412
SULTR4;1	SULTR4;2	0	0	0.05	0.98	0.386	0	0	0.059	0.403
SULTR4;2	psaI	0	0	0	0	0	0.412	0	0	0.412
